# Supplementary material for: An Optimized Metagenomic Approach for Virome Detection of Clinical Pharyngeal Samples With Respiratory Infection
Source: Front Microbiol. 2020 Jul 10;11:1552. doi: 10.3389/fmicb.2020.01552 (PMC7366072; doi:10.3389/fmicb.2020.01552)
Supplement: Supplementary file 2 [file Data_Sheet_1.xlsx]

## Sheet: Sheet1
Supplementary table 2. Relevant informations of viruses identified in this study
Virus ID	Host	Collection location	Collection date	Family	Length	Completeness	Accession Number
Coronavirus cya-BetaCoV/2019	Human	Beijing, China	2019-06-01	Coronaviridae	30499	complete	MT501655
Coronavirus cyb-BetaCoV/2019	Human	Beijing, China	2019-06-01	Coronaviridae	30498	complete	MT501650
Coronavirus cyc-BetaCoV/2019	Human	Beijing, China	2019-06-01	Coronaviridae	30499	complete	MT501654
Torque teno virus cya/2019	Human	Beijing, China	2019-06-01	Anelloviridae	3240	complete	MT501644
Torque teno virus cyb/2019	Human	Beijing, China	2019-06-01	Anelloviridae	3241	complete	MT501647
Torque teno virus cyc/2019	Human	Beijing, China	2019-06-01	Anelloviridae	3240	complete	MT501651
TT virus cya/2019	Human	Beijing, China	2019-06-01	Anelloviridae	3756	complete	MT501645
TT virus cyb/2019	Human	Beijing, China	2019-06-01	Anelloviridae	3759	complete	MT501648
TT virus cyc/2019	Human	Beijing, China	2019-06-01	Anelloviridae	3753	complete	MT501652
Anellovirus cya/2019	Human	Beijing, China	2019-06-01	Anelloviridae	3651	complete	MT501646
Anellovirus cyb/2019	Human	Beijing, China	2019-06-01	Anelloviridae	3650	complete	MT501649
Anellovirus cyc/2019	Human	Beijing, China	2019-06-01	Anelloviridae	3651	complete	MT501653
